# Supplementary material for: Redox-Responsive π-Conjugated Prodrug Nanoassemblies for Cancer Chemotherapy
Source: Pharmaceutics. 2025 Sep 4;17(9):1162. doi: 10.3390/pharmaceutics17091162 (PMC12473931; doi:10.3390/pharmaceutics17091162)
Supplement: Supplementary file 1 [file pharmaceutics-17-01162-s001.zip]

Archive with 1 entries (1 files):
- pharmaceutics-3801327-supplementary.pdf
